# Supplementary material for: GV‐971 attenuates the progression of neuromyelitis optica in murine models and reverses alterations in gut microbiota and associated peripheral abnormalities
Source: CNS Neurosci Ther. 2024 Jul 7;30(7):e14847. doi: 10.1111/cns.14847 (PMC11228355; doi:10.1111/cns.14847)
Supplement: Supplementary file 2 — Tables S1–S3 [file CNS-30-e14847-s002.xlsx]

## Sheet: Table S1
Table S1. The changed metabolites between different groups in ESI positive mode.
Normal vs NMO-IgG(M)				NMO-IgG(M) vs NMO-IgG(M)+GV-971
ESI-positive	FC	log2(FC)	p value	ESI-positive	FC	log2(FC)	p value	Macthed metabolites
120.079	0.38332	-1.3834	0.0029286	120.079	2.0369	1.0264	0.0091586	Tyramine
148.075	0.38416	-1.3802	0.0034032	148.075	2.1436	1.1	0.0076414	Indole-3-carbinol
187.085	0.3926	-1.3489	0.014898	187.085	2.4749	1.3074	0.038079	4-Methoxy-1H-indole-3-acetonitrile
190.086	0.13569	-2.8816	0.00017632	190.086	2.9886	1.5795	0.00049545	3-Indolepropionic acid
206.947	0.3711	-1.4301	0.023044	206.947	2.0726	1.0514	0.013222
233.092	0.46934	-1.0913	0.0065335	233.092	0.35542	-1.4924	0.00037284	Indole-3-acetylglycine
233.092	0.37489	-1.4155	0.013354	233.092	2.5036	1.324	0.036676	Nalidixic Acid
331.192	4.2733	2.0954	0.0013157	331.192	0.29489	-1.7618	0.0061639	Carnosol
333.204	3.6989	1.8871	0.0028074	333.204	0.20692	-2.2728	0.0040798	11b-Hydroxyprogesterone
333.207	2.9763	1.5735	0.0011709	333.207	0.40283	-1.3118	0.031465	(9Z,11S,16S)-1-Acetoxy-9,17-octadecadiene-12,14-diyne-11,16-diol
347.187	4.1371	2.0486	0.0014653	347.187	0.36714	-1.4456	0.021529	Epirosmanol
347.221	2.7366	1.4524	0.049379	347.221	0.22813	-2.1321	0.0064314	Cortexolone
347.223	3.5554	1.83	0.0059082	347.223	0.20681	-2.2736	0.0047629	Corticosterone
347.223	3.0083	1.589	0.02872	347.223	0.31079	-1.686	0.030066	21-Deoxycortisol
349.237	3.3831	1.7583	0.01891	349.237	0.22785	-2.1338	0.0056781	7a,21-Dihydroxypreg-nenolone
353.07	2.1184	1.083	0.0029961	353.07	0.40796	-1.2935	0.012219
355.265	3.4857	1.8014	0.020779	355.265	0.24665	-2.0195	0.014732
359.259	5.2164	2.383	0.032731	359.259	0.26899	-1.8944	0.045689	24,25,26,27-Tetranor-23-oxo-hydroxyvitamin D3
361.2	2.5008	1.3224	0.016648	361.2	0.34884	-1.5193	0.015046	Cortisone
363.217	4.3773	2.1301	0.00014336	363.217	0.37556	-1.4129	0.0065945	Cortisol
365.233	3.467	1.7937	0.007487	365.233	0.21108	-2.2441	0.0051221	Dihydrocortisol
366.235	3.3231	1.7325	0.0064145	366.235	0.23758	-2.0735	0.0022164
373.277	3.4247	1.776	0.022032	373.277	0.24115	-2.052	0.013586	7-Hydroxy-3-oxocholanoic acid
377.267	6.0183	2.5894	0.027864	377.267	0.2426	-2.0434	0.039281	MG(0:0/20:5(5Z,8Z,11Z,14Z,17Z)/0:0)
382.259	3.5046	1.8092	0.0049498	382.259	0.23857	-2.0675	0.0054585	3-Hydroxytetradeca-4,6,8-trienoylcarnitine
399.327	2.4366	1.2849	0.010992	399.327	0.44636	-1.1637	0.029203	24,25-Dihydroxyvitamin D
415.32	2.2656	1.1799	0.00097097	415.32	0.45117	-1.1483	0.0060937	1,24,25-trihydroxyvitamin D3
426.322	3.5613	1.8324	0.018806	426.322	0.25286	-1.9836	0.013427	Muricholic acid
453.344	2.4162	1.2728	0.034879	453.344	0.31825	-1.6518	0.0060488
467.797	0.24178	-2.0482	0.0082972	467.797	2.8531	1.5125	0.0035646
469.797	0.25187	-1.9892	0.0066026	469.797	2.8888	1.5305	0.0058815
498.403	2.399	1.2624	0.042899	498.403	0.33301	-1.5864	0.0070732
503.233	3.3705	1.753	0.018482	503.233	0.26064	-1.9399	0.014438
549.237	2.8606	1.5163	0.04941	549.237	0.25546	-1.9688	0.0094727
566.428	2.172	1.119	0.025958	566.428	0.37241	-1.425	0.0067022
530.29	0.39344	-1.3458	0.0032638	410.327	0.23238	-2.1054	0.032934
109.954	0.4511	-1.1485	0.013938	357.278	0.2365	-2.0801	0.03225
114.09	0.49718	-1.0082	0.0046474	441.335	0.24792	-2.012	0.0054777
130.085	2.4132	1.271	0.0067763	503.233	0.2698	-1.89	0.01495
144.064	0.28148	-1.8289	0.0032176	426.319	0.27235	-1.8765	0.026295
145.931	0.47978	-1.0596	0.012278	176.07	0.29513	-1.7606	0.00053541
147.929	0.43261	-1.2089	0.014441	295.262	0.32216	-1.6341	0.0012128
149.926	0.44259	-1.1759	0.012877	357.279	0.32593	-1.6174	0.018728
188.938	0.4392	-1.1871	0.016255	373.276	0.33204	-1.5906	0.034021
190.934	0.44221	-1.1772	0.015406	340.259	0.333	-1.5864	0.016394
208.945	0.38091	-1.3925	0.019953	281.247	0.36555	-1.4519	0.00091977
130.064	0.35074	-1.5115	0.00020565	325.238	0.36561	-1.4516	0.0046933
399.324	4.4799	2.1635	0.00046329	317.211	0.37292	-1.4231	0.011669
614.348	2.1234	1.0863	0.00095818	345.207	0.37744	-1.4057	0.0040219
379.209	3.443	1.7837	0.0019058	611.486	0.37825	-1.4026	0.0065493
308.142	2.0933	1.0658	0.0020807	391.284	0.42307	-1.241	0.010051
786.601	0.4037	-1.3086	0.002636	335.06	0.43045	-1.2161	0.012912
562.372	5.1702	2.3702	0.0034849	389.269	0.17442	-2.5194	0.040512
255.233	2.0191	1.0137	0.0036437	407.282	0.17786	-2.4911	0.037747
311.15	2.3814	1.2518	0.0037937	373.274	0.2185	-2.1943	0.0091884
237.221	2.6535	1.4079	0.0038099	355.265	0.22501	-2.152	0.0085133
354.173	2.2476	1.1684	0.0040601	319.163	0.23301	-2.1015	6.302e-05
361.273	0.43501	-1.2009	0.0042283	457.33	0.43177	-1.2117	0.011207
512.28	0.37878	-1.4006	0.0042671	497.137	0.46262	-1.1121	0.026814
313.144	2.347	1.2308	0.0043876	215.015	0.4965	-1.0101	0.0060916
160.133	2.7801	1.4751	0.0045276	294.154	2.0059	1.0042	0.0015106
547.314	0.39312	-1.3469	0.0046427	431.385	3.9881	1.9957	0.026323
219.21	2.5973	1.377	0.0047469	431.385	8.6528	3.1132	0.016281
468.346	2.1922	1.1324	0.004823
352.176	2.1482	1.1031	0.0057206
571.312	0.42387	-1.2383	0.0069815
536.279	0.40373	-1.3085	0.0075836
554.29	0.42471	-1.2355	0.0080621
554.287	0.45838	-1.1254	0.0091086
902.82	2.0113	1.0081	0.0096901
492.309	0.49878	-1.0035	0.010921
510.319	0.48235	-1.0518	0.011602
441.239	0.40198	-1.3148	0.012023
343.263	2.8474	1.5096	0.012553
341.166	2.1174	1.0823	0.016823
337.272	0.38946	-1.3605	0.017693
508.304	0.40959	-1.2877	0.018724
490.292	0.41585	-1.2659	0.019101
523.315	0.36997	-1.4345	0.020015
551.365	5.4043	2.4341	0.020071
369.185	2.2229	1.1524	0.020735
229.215	2.6414	1.4013	0.020954
369.161	2.2979	1.2003	0.02126
506.286	0.36294	-1.4622	0.021316
326.163	2.239	1.1628	0.023792
488.28	0.35938	-1.4764	0.02565
506.29	0.35307	-1.502	0.025955
532.3	0.40451	-1.3058	0.026037
367.189	2.2308	1.1575	0.02774
465.237	0.42565	-1.2323	0.032219
160.075	2.374	1.2473	0.032509
483.25	0.46457	-1.106	0.034856
639.499	0.43867	-1.1888	0.036087
459.248	0.45077	-1.1495	0.036741
874.791	0.45577	-1.1336	0.037378
339.154	2.8939	1.533	0.038947
900.807	0.42155	-1.2462	0.039009
506.286	0.39429	-1.3427	0.041657
806.465	0.48734	-1.037	0.042011
76.0749	0.41671	-1.2629	0.044556
872.771	0.44323	-1.1739	0.045962
634.54	0.48173	-1.0537	0.048676
289.002	0.19654	-2.3471	6.7368e-05
172.074	0.14365	-2.7994	0.00021341
261.007	0.17052	-2.552	0.00036609
189.077	0.19981	-2.3233	0.00042859
297.035	0.13841	-2.853	0.00096173
70.0638	0.40755	-1.295	0.0015948
225.998	0.16515	-2.5982	0.0016125
242.174	0.31997	-1.644	0.0018665
160.096	0.29019	-1.785	0.0019131
166.084	0.39746	-1.3311	0.003676
530.287	0.36203	-1.4658	0.0042016
312.111	0.4977	-1.0067	0.0067849
317.209	0.47926	-1.0611	0.0081026
215.081	0.38224	-1.3875	0.015155
407.315	0.23419	-2.0942	0.023901
471.348	0.19148	-2.3847	0.024239
412.304	5.2087	2.3809	0.024449
412.144	0.19088	-2.3893	0.025009
559.202	0.34969	-1.5158	0.02744
341.245	5.7635	2.5269	0.029582
145.952	2.0646	1.0459	0.037206
601.52	0.47647	-1.0695	0.041431
309.278	0.11249	-3.1522	0.045215
Note: Fold change≥2, P<0.05

## Sheet: Table S2
Table S2. The changed metabolites between different groups in ESI negative mode.
Normal vs NMO-IgG(M)				NMO-IgG(M) vs NMO-IgG(M)+GV-971
ESI-negative	FC	log2(FC)	p value	ESI-negative	FC	log2(FC)	p value	Matched Metabolites
130.05	0.40363	-1.3089	0.0030686	130.05	2.0046	1.0033	0.024952	5-Amino-2-oxopentanoic acid
158.082	0.31237	-1.6787	0.0073849	158.082	2.5116	1.3286	0.015483	N-Acetylvaline
158.082	0.32693	-1.6129	0.010929	158.082	2.3139	1.2103	0.015252	Valerylglycine
168.989	2.9362	1.554	0.036316	168.989	0.34008	-1.556	0.025458
236.078	0.48559	-1.0422	0.00093259	236.078	2.0675	1.0479	0.00080998	Biopterin
250.092	0.39088	-1.3552	0.0010606	250.092	2.0937	1.066	0.013503	Deoxyadenosine
280.103	0.31084	-1.6857	0.00017182	280.103	2.3588	1.2381	0.0048107	1-Methyladenosine
345.207	3.2396	1.6958	0.045987	345.207	0.25959	-1.9457	0.026974	21-Deoxycortisol
359.187	2.4548	1.2956	0.039519	359.187	0.31534	-1.665	0.014917	Aldosterone
361.204	4.6868	2.2286	0.00039285	361.204	0.35875	-1.4789	0.013608	18-Hydroxycorticosterone
363.218	3.9601	1.9855	0.0091448	363.218	0.20132	-2.3124	0.012153	Dihydrocortisol
407.283	3.1392	1.6504	0.029617	407.283	0.27309	-1.8726	0.015982	3a,4b,7a-Trihydroxy-5b-cholanoic acid
557.262	0.35271	-1.5035	0.016487	557.262	2.1535	1.1067	0.01688
571.28	0.28329	-1.8197	0.036393	571.28	2.8972	1.5346	0.026732
585.291	0.26768	-1.9014	0.041359	585.291	3.1606	1.6602	0.025475
646.91	2.2698	1.1826	0.006948	646.91	0.40881	-1.2905	0.017387
648.905	2.2955	1.1988	0.0065003	648.905	0.40593	-1.3007	0.017596
650.904	2.2885	1.1944	0.0070013	650.904	0.4049	-1.3044	0.017278
652.903	2.2754	1.1861	0.0062867	652.903	0.40902	-1.2897	0.017241
654.9	2.5246	1.336	0.008276	654.9	0.37237	-1.4252	0.015634
656.895	4.2084	2.0733	0.0099537	656.895	0.23853	-2.0678	0.011952
658.886	5.5187	2.4643	0.012954	658.886	0.18205	-2.4576	0.013219
660.887	6.5256	2.7061	0.011008	660.887	0.16797	-2.5737	0.012201
266.089	0.47642	-1.0697	0.0012557	293.247	0.20315	-2.2994	0.0074784
552.274	0.44987	-1.1524	0.011869	293.249	0.22617	-2.1445	0.0078593
480.274	0.49497	-1.0146	0.013529	407.284	0.24494	-2.0295	0.030998
577.383	2.8683	1.5202	0.016952	467.305	0.24573	-2.0248	0.031906
655.362	3.0811	1.6234	0.017251	279.233	0.27825	-1.8456	0.012075
585.498	2.7243	1.4459	0.020012	279.233	0.31038	-1.6879	0.013329
504.274	0.33788	-1.5654	0.021647	353.034	0.33696	-1.5694	0.0032906
504.272	0.38849	-1.364	0.025509	311.222	0.43115	-1.2137	0.00041464
408.972	2.4928	1.3178	0.028831	286.06	2.0173	1.0124	0.0083355
506.289	0.38671	-1.3707	0.0078129	187.073	2.0781	1.0552	0.0029812
528.272	0.38763	-1.3673	0.010519	248.153	2.0851	1.0601	0.046625
736.522	2.3654	1.2421	0.012452	307.114	2.2777	1.1876	0.0017154
253.218	2.5032	1.3238	0.013828	233.939	5.5278	2.4667	0.0017136
310.099	0.48288	-1.0502	0.014968	135.935	10.96	3.4542	0.0085983
255.223	2.0547	1.0389	0.01579	307.19	13.953	3.8025	0.0081842
552.271	0.43648	-1.196	0.016094
231.077	0.42367	-1.239	0.026977
59.0127	0.4965	-1.0101	0.037759
225.187	5.2787	2.4002	0.038363
225.186	3.7409	1.9034	0.038454
227.202	2.3391	1.226	0.046124
524.98	2.678	1.4212	0.049501
146.046	0.48237	-1.0518	0.0021619
530.284	0.3633	-1.4608	0.0080302
335.223	2.9527	1.562	0.016857
190.054	0.49276	-1.021	0.019333
599.512	2.9452	1.5584	0.019813
242.908	0.49371	-1.0183	0.021866
506.285	0.38621	-1.3725	0.028052
188.071	0.12075	-3.05	6.1365e-05
144.065	0.25533	-1.9696	0.0014577
176.038	0.21465	-2.2199	0.0064228
589.233	0.28214	-1.8255	0.008667
528.272	0.43126	-1.2134	0.01278
507.443	6.7381	2.7523	0.01299
410.97	2.3731	1.2468	0.034012
468.928	2.365	1.2419	0.046254
393.264	6.0095	2.5873	0.049963
Note: Fold change≥2, P<0.05

## Sheet: Table S3
Table S3. KEGG enriched top40 pathways of differential metabolites between different groups
Normal vs NMO-IgG(M)									NMO-IgG(M) vs NMO-IgG(M)+GV-971
Enriched Pathway	Pathway total	Hits.total	Hits.sig	P(Fisher)	P(Gamma)	Emp.Hits	Pathway Number	cpd.hits	Enriched Pathway	Pathway total	Hits.total	Hits.sig	P(Fisher)	P(Gamma)	Emp.Hits	Pathway Number	cpd.hits
Fructose and mannose metabolism	18	6	5	0.015549	0.0030336	2	P1	C00095;C00159;C02985;C00577;C00267	Ascorbate and aldarate metabolism	10	7	6	0.015855	0.0058539	0	P1	C00137;C02670;C00800;C03289;C00191;C00818
Ascorbate and aldarate metabolism	10	6	5	0.015549	0.0030336	0	P2	C00137;C02670;C00800;C03289;C00191	Primary bile acid biosynthesis	46	33	18	0.045735	0.0059322	0	P2	C15610;C15519;C17339;C05454;C02528;C01301;C17335;C06341;C03594;C15520;C00695;C13550;C04554;C05444;C05445;C04722;C17333;C15518;C05453;C05451;C17336;C17332;C17331
Glycerolipid metabolism	16	3	3	0.034174	0.0051826	0	P3	C00184;C00577;C00258	Fructose and mannose metabolism	18	6	5	0.035767	0.0073729	5	P3	C00095;C00159;C02985;C00577;C00267
Amino sugar and nucleotide sugar metabolism	42	17	8	0.15123	0.0061232	0	P4	C00140;C00645;C00270;C00267;C00984;C02985;C00159;C00095;C01132	Linoleic acid metabolism	5	4	4	0.022746	0.007439	11	P4	C01595;C14825;C14826;C04717
Pentose phosphate pathway	23	8	4	0.24192	0.013571	14	P5	C00121;C00257;C00258;C02076	Glycolysis / Gluconeogenesis	26	7	4	0.2695	0.02594	7	P5	C00186;C00221;C00267;C00036
Inositol phosphate metabolism	30	2	2	0.1057	0.015517	1	P6	C00137;C00191	Glycerolipid metabolism	16	2	2	0.15165	0.033561	1	P6	C00184;C00577
Riboflavin metabolism	4	2	2	0.1057	0.015517	3	P7	C00255;C01007	Inositol phosphate metabolism	30	2	2	0.15165	0.033561	4	P7	C00137;C00191
Pentose and glucuronate interconversions	19	9	4	0.3302	0.019563	0	P8	C00800;C00309;C00310;C00181;C00191;C00618;C00259;C00312	Arginine biosynthesis	14	5	3	0.29957	0.035781	10	P8	C00025;C00026;C00122
Glycolysis / Gluconeogenesis	26	7	3	0.41168	0.032907	16	P9	C00186;C00221;C00267	D-Amino acid metabolism	15	5	3	0.29957	0.035781	11	P9	C00217;C00763;C03440;C00036;C01110
Glycerophospholipid metabolism	36	7	3	0.41168	0.032907	42	P10	C00114;C00346;C01233	Phenylalanine metabolism	10	8	4	0.38213	0.038263	38	P10	C00079;C00166;C02763;C05598
Caffeine metabolism	12	8	3	0.51354	0.046315	16	P11	C13747;C07480;C16360;C16356;C16365	Sphingolipid metabolism	32	8	4	0.38213	0.038263	36	P11	C00836;C01747;C03108;C00346
Pyruvate metabolism	23	8	3	0.51354	0.046315	13	P12	C00256;C00186;C00122	Pyruvate metabolism	23	8	4	0.38213	0.038263	3	P12	C00036;C00256;C00186;C00122
Porphyrin metabolism	31	8	3	0.51354	0.046315	9	P13	C01079;C00430;C00025;C05770	Alanine, aspartate and glutamate metabolism	28	11	5	0.43927	0.040743	19	P13	C01042;C00025;C00158;C00036;C00122;C00026
Fatty acid biosynthesis	47	4	2	0.39381	0.046586	19	P14	C00249;C02679	Citrate cycle (TCA cycle)	20	6	3	0.43475	0.054669	12	P14	C00026;C00311;C00036;C00158;C00122
Alanine, aspartate and glutamate metabolism	28	12	4	0.58637	0.049325	35	P15	C01042;C00025;C00122;C00438	Pantothenate and CoA biosynthesis	20	6	3	0.43475	0.054669	9	P15	C00831;C00864;C00183
Folate biosynthesis	27	12	4	0.58637	0.049325	2	P16	C03684;C15522;C00835;C04874;C20239	Phenylalanine, tyrosine and tryptophan biosynthesis	4	4	2	0.50762	0.092933	35	P16	C00166;C00079
Glycine, serine and threonine metabolism	34	9	3	0.60521	0.062209	47	P17	C00114;C00258;C00430	Lipoic acid metabolism	28	4	2	0.50762	0.092933	30	P17	C00026;C00322
Valine, leucine and isoleucine biosynthesis	8	6	2	0.63472	0.091523	65	P18	C00671;C00233	Steroid hormone biosynthesis	79	64	22	0.826	0.10481	4	P18	C05502;C05500;C05499;C05501;C05487;C05489;C05139;C03205;C01780;C02140;C05498;C01176;C00735;C05284;C05488;C00762;C05497;C00280;C05299;C05302;C05290;C05297;C05294;C05295;C18043;C05140;C05473;C05490;C05478;C18042;C18075;C05471;C05469;C05285;C18045
D-Amino acid metabolism	15	6	2	0.63472	0.091523	44	P19	C00217;C00763;C03440;C01110	Caffeine metabolism	12	8	3	0.66462	0.10499	30	P19	C13747;C07480;C16360;C16356;C16365
Propanoate metabolism	22	6	2	0.63472	0.091523	34	P20	C05984;C01013	Folate biosynthesis	27	8	3	0.66462	0.10499	12	P20	C03684;C15522;C00835;C04874;C20239
Butanoate metabolism	15	6	2	0.63472	0.091523	62	P21	C01089;C00025	Pentose and glucuronate interconversions	19	12	4	0.75519	0.12112	5	P21	C00800;C00309;C00310;C00181;C00191;C00618;C00259;C00312
Purine metabolism	71	19	5	0.79704	0.095794	17	P22	C00212;C00559;C01762;C00262;C00330	Purine metabolism	71	19	6	0.81841	0.13265	12	P22	C00212;C00559;C01762;C00104;C00262;C00330
Arginine and proline metabolism	36	15	4	0.77585	0.095801	59	P23	C02714;C05936;C05147;C00763;C05938;C01157;C00148;C00025;C01165;C02946	Amino sugar and nucleotide sugar metabolism	42	19	6	0.81841	0.13265	28	P23	C00140;C00645;C00267;C00984;C02985;C00159;C00095;C01132
Valine, leucine and isoleucine degradation	40	11	3	0.75165	0.099924	57	P24	C00671;C06001;C00233	Glyoxylate and dicarboxylate metabolism	32	9	3	0.75076	0.13454	19	P24	C00158;C00025;C00311;C00036
Biosynthesis of unsaturated fatty acids	36	11	3	0.75165	0.099924	97	P25	C00249;C06426;C06427	Valine, leucine and isoleucine biosynthesis	8	6	2	0.7521	0.16706	78	P25	C00671;C00233;C00183
Tyrosine metabolism	42	24	6	0.84928	0.11312	64	P26	C05589;C00788;C05576;C02514;C00122;C00822	Butanoate metabolism	15	6	2	0.7521	0.16706	72	P26	C00025;C00026
Arginine biosynthesis	14	7	2	0.72393	0.11685	54	P27	C00025;C00122	Drug metabolism - cytochrome P450	27	14	4	0.86246	0.17598	66	P27	C16595;C16587;C16560;C16596;C16591
Phenylalanine metabolism	10	8	2	0.79406	0.14304	59	P28	C00079;C05598	Biosynthesis of unsaturated fatty acids	36	11	3	0.86954	0.19774	99	P28	C01595;C06426;C06427
Lysine degradation	30	9	2	0.84802	0.16956	66	P29	C04076;C00322;C00408	Glycine, serine and threonine metabolism	34	7	2	0.82946	0.20527	69	P29	C00719;C00430
Tryptophan metabolism	41	27	5	0.97	0.24277	78	P30	C05635;C00322;C05634;C02220;C00954	Tyrosine metabolism	42	26	7	0.93598	0.22052	74	P30	C05589;C00788;C02514;C00483;C00122;C00822;C17938
Steroid hormone biosynthesis	79	65	14	0.98674	0.26719	38	P31	C05502;C05500;C05487;C05489;C05139;C04295;C01780;C02140;C00735;C05284;C05488;C00762;C05497;C04373;C00523;C05302;C05290;C05294;C05295;C05140;C05473;C05490;C05478;C18075;C05471;C05469;C03917;C05293;C18045	Pentose phosphate pathway	23	12	3	0.90765	0.22999	58	P31	C00121;C00257;C02076
Drug metabolism - cytochrome P450	27	13	2	0.95834	0.27287	86	P32	C07572;C16595;C16587;C16596	Glycerophospholipid metabolism	36	8	2	0.88441	0.24296	80	P32	C00346;C01233
Arachidonic acid metabolism	43	42	8	0.98603	0.27918	15	P33	C05956;C00909;C02166;C00427;C00584;C04707;C14772;C14773;C14774;C14775;C01312;C02198;C00696;C05960;C04671;C14807;C05949	Porphyrin metabolism	31	8	2	0.88441	0.24296	39	P33	C00430;C00025
Pyrimidine metabolism	39	14	2	0.9703	0.29728	66	P34	C00475;C00438	Arginine and proline metabolism	36	13	3	0.93542	0.262	78	P34	C05147;C00763;C05938;C01157;C00148;C00025;C01165;C02946
Retinol metabolism	16	14	2	0.9703	0.29728	73	P35	C16677;C16679;C16680	Lysine degradation	30	9	2	0.9226	0.27962	67	P35	C04076;C00322;C00450
Primary bile acid biosynthesis	46	31	5	0.99008	0.31834	87	P36	C15610;C15519;C17339;C05454;C01301;C17335;C03594;C13550;C04554;C05444;C04722;C17333;C05451;C17336;C17332;C05122;C17331	Glutathione metabolism	28	9	2	0.9226	0.27962	46	P36	C00025;C01672
Metabolism of xenobiotics by cytochrome P450	64	33	4	0.99868	0.44423	73	P37	C14040;C14869;C14861;C19559	Retinol metabolism	16	14	3	0.95532	0.29349	71	P37	C00777;C16677;C16679;C16680;C15493
Steroid biosynthesis	41	34	4	0.99905	0.46108	67	P38	C05443;C05437;C01164;C01673;C22112;C05439;C01802;C18231;C07712	Steroid biosynthesis	41	34	8	0.98418	0.32867	18	P38	C05443;C15782;C05437;C01164;C05108;C08821;C15776;C15808;C01673;C22112;C05439;C01802;C11522;C18231;C07712
Citrate cycle (TCA cycle)	20	6	1	0.90721	1	79	P39	C00122	Tryptophan metabolism	41	31	7	0.98556	0.34031	86	P39	C05635;C00322;C00637;C05634;C00331;C05660;C02220;C00954
Galactose metabolism	27	14	1	0.99629	1	60	P40	C00124;C00267;C00984;C00095;C00031;C00159;C00137	Valine, leucine and isoleucine degradation	40	11	2	0.96628	0.34892	89	P40	C00671;C00183;C00233
Note: pink color indicates overlapped pathways between normal vs NMO-IgG(M) and NMO-IgG(M) vs NMO-IgG(M)+GV-971
